# Supplementary material for: Prediction of Intracranial Infection in Patients under External Ventricular Drainage and Neurological Intensive Care: A Multicenter Retrospective Cohort Study
Source: J Clin Med. 2022 Jul 8;11(14):3973. doi: 10.3390/jcm11143973 (PMC9317602; doi:10.3390/jcm11143973)
Supplement: Supplementary file 1 [file jcm-11-03973-s001.zip]

Archive with 1 entries (1 files):
- jcm-1756485-supplementary.pdf
